# Supplementary material for: Cholesterol removal improves performance of a model biomimetic system to co-deliver a photothermal agent and a STING agonist for cancer immunotherapy
Source: Nat Commun. 2023 Aug 22;14:5111. doi: 10.1038/s41467-023-40814-9 (PMC10444796; doi:10.1038/s41467-023-40814-9)
Supplement: Supplementary file 4 — Source Data [file 41467_2023_40814_MOESM4_ESM.xlsx]

## Sheet: Fig. 1d
		Control	5 mM	10 mM	20 mM
		105.485	89.0764	41.7253	18.2841
		98.4529	82.0441	44.5382	20.8626
		96.1088	70.3235	37.5059	16.4088

## Sheet: Fig. 1f
		Distance	DiD	Coumarin
		µm
		0	1040	0
		0.0660295	1170	0
		0.132059	1093	0
		0.198089	678	0
		0.264118	678	0
		0.330148	103	0
		0.396177	1277	0
		0.462207	2293	0
		0.528236	2535	0
		0.594266	66	0
		0.660295	66	0
		0.726325	1717	0
		0.792354	2029	0
		0.858384	1993	0
		0.924413	92	0
		0.990443	1263	0
		1.05647	66	0
		1.1225	2024	0
		1.18853	54	0
		1.25456	2964	0
		1.32059	69	20
		1.38662	68	0
		1.45265	79	0
		1.51868	79	0
		1.58471	2275	0
		1.65074	572	0
		1.71677	630	11
		1.7828	65	7
		1.84883	2009	348
		1.91486	4363	343
		1.98089	68	0
		2.04691	2454	0
		2.11294	1582	74
		2.17897	112	16
		2.245	322	1573
		2.31103	61	126
		2.37706	59	822
		2.44309	2379	213
		2.50912	59	898
		2.57515	77	1552
		2.64118	1430	2827
		2.70721	987	3336
		2.77324	1653	3918
		2.83927	1711	2802
		2.9053	87	4031
		2.97133	4096	5110
		3.03736	368	5584
		3.10339	1973	4035
		3.16942	6347	4512
		3.23545	892	4176
		3.30148	999	5181
		3.3675	1621	4499
		3.43353	2060	4405
		3.49956	2109	3827
		3.56559	188	3956
		3.63162	825	8565
		3.69765	1377	5262
		3.76368	1016	4620
		3.82971	73	4538
		3.89574	945	8642
		3.96177	980	10762
		4.0278	1938	8191
		4.09383	3662	9044
		4.15986	3662	9044
		4.22589	3510	7845
		4.29192	2303	6321
		4.35795	2125	4567
		4.42398	4556	5371
		4.49001	2363	4112
		4.55604	1805	4083
		4.62207	83	4923
		4.6881	2397	2587
		4.75412	72	3097
		4.82015	3499	3705
		4.88618	5224	3909
		4.95221	8735	5991
		5.01824	8735	5991
		5.08427	5938	6166
		5.1503	20430	7697
		5.21633	10768	12859
		5.28236	20405	13745
		5.34839	26751	14278
		5.41442	28285	21239
		5.48045	36956	17990
		5.54648	30004	17410
		5.61251	33731	17260
		5.67854	32706	25647
		5.74457	32581	26170
		5.8106	36855	31287
		5.87663	36855	31287
		5.94266	31049	25219
		6.00869	36650	25674
		6.07471	53293	22637
		6.14074	50836	23243
		6.20677	47670	24408
		6.2728	53250	18934
		6.33883	53617	18693
		6.40486	53986	16314
		6.47089	29029	12989
		6.53692	28454	8457
		6.60295	37260	6424
		6.66898	22252	5036
		6.73501	22252	5036
		6.80104	23742	4423
		6.86707	29100	3692
		6.9331	14055	7201
		6.99913	18304	7739
		7.06516	27348	8583
		7.13119	29150	10695
		7.19722	15880	12914
		7.26325	18051	14639
		7.32928	7133	17299
		7.3953	18975	15810
		7.46133	11727	16313
		7.52736	21379	15695
		7.59339	22290	11410
		7.65942	24881	11454
		7.72545	24039	10902
		7.79148	35958	17433
		7.85751	43394	14922
		7.92354	65535	19210
		7.98957	65535	18075
		8.0556	65535	19153
		8.12163	65535	19858
		8.18766	65535	22014
		8.25369	65535	27440
		8.31972	65535	26942
		8.38575	65535	24448
		8.45178	65535	20073
		8.51781	65535	20073
		8.58384	65535	23057
		8.64987	65535	22086
		8.7159	65535	17491
		8.78192	65535	17744
		8.84795	65535	16183
		8.91398	61046	12686
		8.98001	64595	13548
		9.04604	53402	11906
		9.11207	50201	11156
		9.1781	29611	6178
		9.24413	30171	4864
		9.31016	15910	2784
		9.37619	15910	2784
		9.44222	10812	2892
		9.50825	11688	2185
		9.57428	8008	2822
		9.64031	4419	1115
		9.70634	3696	1478
		9.77237	3696	1478
		9.8384	2940	2483
		9.90443	3133	2393
		9.97046	1043	4047
		10.0365	822	2457
		10.1025	378	1666
		10.1685	70	3802
		10.2346	70	3802
		10.3006	1515	3067
		10.3666	2310	1314
		10.4327	89	1722
		10.4987	1058	1238
		10.5647	69	334
		10.6308	69	334
		10.6968	1137	606
		10.7628	434	840
		10.8288	2786	382
		10.8949	66	1890
		10.9609	1770	1519
		11.0269	316	1391
		11.093	316	1391
		11.159	59	2446
		11.225	1435	1670
		11.291	63	1536
		11.3571	69	695
		11.4231	289	107
		11.4891	3995	208
		11.5552	1824	695
		11.6212	109	499
		11.6872	1352	116
		11.7533	1035	0
		11.8193	1969	248
		11.8853	1414	220
		11.9513	1913	275
		12.0174	79	8
		12.0834	1953	0
		12.1494	1690	0
		12.2155	79	2
		12.2815	1478	502
		12.3475	70	804
		12.4135	65	0
		12.4796	1963	0
		12.5456	61	62
		12.6116	68	238
		12.6777	69	213
		12.7437	71	596
		12.8097	81	987
		12.8758	1646	784
		12.9418	74	989
		13.0078	2453	526
		13.0738	56	123
		13.1399	73	331
		13.2059	96	346
		13.2719	118	207
		13.338	68	67
		13.404	71	260
		13.47	1047	92
		13.536	67	820
		13.6021	71	152
		13.6681	63	209
		13.7341	72	354
		13.8002	79	0
		13.8662	80	222
		13.9322	1695	78
		13.9983	76	254
		14.0643	70	78
		14.1303	74	195
		14.1963	71	56
		14.2624	841	61
		14.3284	65	315
		14.3944	80	212
		14.4605	78	186
		14.5265	79	146
		14.5925	79	146
		14.6586	112	147
		14.7246	1928	60
		14.7906	1634	381
		14.8566	4912	1380
		14.9227	1407	258
		14.9887	1407	258
		15.0547	786	330
		15.1208	86	113
		15.1868	2410	393

## Sheet: Fig. 2b
		QFN717	nCSP	nCISP	CISP
		11.1	28.4	46.3	48.6
		10.5	27.3	50	39.2
		11.4	29.9	44.1	45.8

## Sheet: Fig. 2d
		QFN717	nCSP	nCISP	CISP
		0.953744	1.36143	2.01219	1.71962
		1.08092	1.3395	1.6839	2.01219
		0.965341	1.27873	1.98728	1.8839

## Sheet: Fig. 2e
			CISP						nCISP
		Distance	DiD	LAMP1	PD-L1				Distance	DiD	LAMP1	PD-L1
		µm
		0	5	1	7				µm
		0.0991561	5	0	8				0	15	14	20
		0.198312	0	0	7				0.0330173	23	11	9
		0.297468	0	0	10				0.0660346	25	10	5
		0.396624	0	0	10				0.0990519	19	15	12
		0.49578	9	1	8				0.132069	14	17	3
		0.594937	9	2	6				0.165086	32	13	10
		0.694093	5	1	7				0.198104	14	11	8
		0.793249	6	2	7				0.231121	17	10	6
		0.892405	7	2	6				0.264138	19	12	10
		0.991561	0	0	6				0.297156	19	10	7
		1.09072	4	0	7				0.330173	28	8	5
		1.18987	15	1	8				0.36319	31	17	8
		1.28903	13	2	7				0.396207	31	17	8
		1.38819	9	1	6				0.429225	4	15	8
		1.48734	9	2	7				0.462242	19	10	4
		1.5865	13	2	9				0.495259	33	13	1
		1.68565	1	2	7				0.528277	31	11	7
		1.78481	1	2	7				0.561294	31	11	7
		1.88397	4	1	6				0.594311	12	13	11
		1.98312	1	1	7				0.627329	25	19	3
		2.08228	5	1	7				0.660346	13	7	5
		2.18143	5	0	8				0.693363	15	9	7
		2.28059	10	1	5				0.72638	5	12	0
		2.37975	5	1	6				0.759398	25	7	4
		2.4789	6	1	7				0.792415	16	12	15
		2.57806	9	0	8				0.825432	9	7	17
		2.67721	0	1	6				0.85845	29	10	0
		2.77637	8	2	5				0.891467	18	13	1
		2.87553	6	0	7				0.924484	24	10	1
		2.97468	2	1	7				0.957501	7	8	2
		3.07384	3	0	7				0.990519	13	10	5
		3.173	3	0	7				1.02354	19	7	10
		3.27215	5	4	6				1.05655	20	8	4
		3.37131	16	1	5				1.08957	20	8	1
		3.47046	8	0	9				1.12259	13	6	6
		3.56962	13	3	6				1.15561	18	8	4
		3.66878	8	6	6				1.18862	18	8	4
		3.76793	12	6	5				1.22164	13	7	4
		3.86709	12	6	5				1.25466	12	11	3
		3.96624	8	5	10				1.28767	16	10	2
		4.0654	12	5	7				1.32069	6	10	9
		4.16456	13	7	9				1.35371	6	10	9
		4.26371	20	10	6				1.38673	20	8	1
		4.36287	11	11	9				1.41974	17	9	4
		4.46202	35	18	10				1.45276	19	10	0
		4.56118	30	15	15				1.48578	15	10	1
		4.66034	25	16	11				1.5188	15	10	1
		4.75949	21	22	15				1.55181	18	6	4
		4.85865	22	30	14				1.58483	21	7	1
		4.9578	35	33	22				1.61785	25	6	10
		5.05696	38	45	23				1.65086	21	8	3
		5.15612	47	57	31				1.68388	3	11	0
		5.25527	47	57	31				1.7169	15	8	0
		5.35443	30	71	27				1.74992	8	11	3
		5.45359	59	82	25				1.78293	7	12	9
		5.55274	55	100	39				1.81595	7	7	1
		5.6519	96	129	42				1.84897	11	11	5
		5.75105	64	124	49				1.88199	6	7	6
		5.85021	89	145	36				1.915	5	9	2
		5.94937	70	130	49				1.94802	14	10	5
		6.04852	105	142	50				1.98104	4	13	1
		6.14768	92	157	55				2.01405	10	10	3
		6.24683	87	176	49				2.04707	5	10	8
		6.34599	105	168	53				2.08009	19	11	4
		6.44515	87	205	70				2.11311	11	7	6
		6.5443	114	201	56				2.14612	19	8	4
		6.64346	114	201	56				2.17914	8	7	5
		6.74261	124	212	76				2.21216	7	10	3
		6.84177	146	238	84				2.24518	22	11	4
		6.94093	142	226	72				2.27819	22	11	4
		7.04008	104	242	85				2.31121	18	11	3
		7.13924	154	237	114				2.34423	11	10	0
		7.2384	138	229	101				2.37724	14	10	2
		7.33755	175	216	110				2.41026	11	10	3
		7.43671	209	244	112				2.44328	11	10	3
		7.53586	173	244	117				2.4763	5	7	2
		7.63502	166	210	126				2.50931	4	9	2
		7.73418	219	241	128				2.54233	19	12	2
		7.83333	187	240	128				2.57535	7	9	7
		7.93249	170	255	142				2.60837	1	9	7
		8.03164	155	229	110				2.64138	3	10	5
		8.1308	155	229	110				2.6744	7	11	6
		8.22996	169	190	95				2.70742	12	10	0
		8.32911	172	183	93				2.74044	21	6	0
		8.42827	120	177	68				2.77345	13	9	2
		8.52742	131	160	72				2.80647	18	7	2
		8.62658	135	142	51				2.83949	5	10	3
		8.72574	84	122	49				2.8725	4	10	4
		8.82489	97	106	34				2.90552	6	11	8
		8.92405	97	106	34				2.93854	16	14	2
		9.0232	77	81	26				2.97156	9	8	1
		9.12236	56	72	21				3.00457	6	11	2
		9.22152	86	65	17				3.03759	16	8	1
		9.32067	70	58	20				3.07061	16	8	1
		9.41983	41	44	21				3.10363	28	7	3
		9.51899	41	44	21				3.13664	12	8	5
		9.61814	42	39	13				3.16966	8	5	5
		9.7173	20	34	20				3.20268	9	7	9
		9.81645	38	33	20				3.23569	9	7	9
		9.91561	26	28	23				3.26871	24	10	10
		10.0148	21	22	9				3.30173	18	10	7
		10.1139	36	25	11				3.33475	16	9	7
		10.2131	23	27	16				3.36776	10	9	4
		10.3122	34	22	9				3.40078	6	16	0
		10.4114	19	18	8				3.4338	31	14	4
		10.5105	15	14	12				3.46682	31	11	6
		10.6097	12	12	11				3.49983	30	11	6
		10.7089	12	12	9				3.53285	13	13	5
		10.808	17	9	11				3.56587	10	12	1
		10.9072	17	9	11				3.59888	16	6	13
		11.0063	7	6	10				3.6319	22	15	8
		11.1055	18	5	8				3.66492	24	11	13
		11.2046	9	4	11				3.69794	29	17	10
		11.3038	9	5	6				3.73095	27	13	10
		11.403	7	5	6				3.76397	35	20	21
		11.5021	7	3	9				3.79699	28	17	14
		11.6013	7	3	9				3.83001	33	21	14
		11.7004	2	3	7				3.86302	27	15	17
		11.7996	3	1	9				3.89604	19	15	11
		11.8987	4	3	9				3.92906	36	17	9
		11.9979	4	1	10				3.96207	29	19	18
		12.097	5	3	9				3.99509	29	19	18
		12.1962	7	2	8				4.02811	41	27	13
		12.2954	7	2	9				4.06113	48	22	22
		12.3945	6	2	10				4.09414	33	27	18
		12.4937	7	4	8				4.12716	41	31	13
		12.5928	0	3	7				4.16018	41	31	13
		12.692	4	2	8				4.1932	39	23	28
		12.7911	9	5	12				4.22621	34	24	23
		12.8903	9	2	10				4.25923	50	23	21
		12.9894	9	2	10				4.29225	71	31	16
		13.0886	8	5	9				4.32527	71	31	16
		13.1878	3	4	9				4.35828	54	32	28
		13.2869	1	8	12				4.3913	50	31	27
		13.3861	5	4	13				4.42432	66	36	22
		13.4852	6	3	12				4.45733	60	30	34
		13.5844	0	6	10				4.49035	78	49	32
		13.6835	20	4	12				4.52337	55	38	32
		13.7827	2	5	7				4.55639	76	54	36
		13.8819	0	4	8				4.5894	91	51	35
		13.981	6	1	15				4.62242	71	70	31
		14.0802	2	5	11				4.65544	84	52	26
									4.68846	72	66	28
									4.72147	114	64	33
									4.75449	86	79	30
									4.78751	80	73	49
									4.82052	94	64	43
									4.85354	108	58	46
									4.88656	83	76	47
									4.91958	93	71	45
									4.95259	93	71	45
									4.98561	109	66	51
									5.01863	128	74	49
									5.05165	116	101	39
									5.08466	131	93	49
									5.11768	131	93	49
									5.1507	100	82	69
									5.18371	85	80	60
									5.21673	109	106	43
									5.24975	101	94	58
									5.28277	141	75	71
									5.31578	93	113	54
									5.3488	107	103	37
									5.38182	93	106	62
									5.41484	98	120	61
									5.44785	136	97	62
									5.48087	128	116	55
									5.51389	148	78	78
									5.5469	131	105	76
									5.57992	144	96	67
									5.61294	160	93	67
									5.64596	129	104	58
									5.67897	163	102	71
									5.71199	172	122	101
									5.74501	158	127	92
									5.77803	167	125	84
									5.81104	204	141	107
									5.84406	190	130	84
									5.87708	190	130	84
									5.9101	164	140	117
									5.94311	180	138	119
									5.97613	170	123	132
									6.00915	186	161	117
									6.04216	186	161	117
									6.07518	232	163	108
									6.1082	208	186	142
									6.14122	237	191	141
									6.17423	233	213	118
									6.20725	233	213	118
									6.24027	206	200	137
									6.27329	252	199	139
									6.3063	248	178	128
									6.33932	232	214	134
									6.37234	241	198	146
									6.40535	232	197	147
									6.43837	244	231	149
									6.47139	223	210	185
									6.50441	244	212	163
									6.53742	224	220	150
									6.57044	249	217	157
									6.60346	255	240	160
									6.63648	244	239	173
									6.66949	254	248	128
									6.70251	243	243	150
									6.73553	255	255	128
									6.76854	240	236	161
									6.80156	253	224	163
									6.83458	253	224	163
									6.8676	226	251	158
									6.90061	235	249	137
									6.93363	193	255	162
									6.96665	255	255	143
									6.99967	216	240	190
									7.03268	217	255	159
									7.0657	211	255	161
									7.09872	235	230	169
									7.13173	215	255	147
									7.16475	218	253	159
									7.19777	197	243	200
									7.23079	184	195	135
									7.2638	169	236	157
									7.29682	198	246	145
									7.32984	146	231	132
									7.36286	147	198	180
									7.39587	164	162	134
									7.42889	118	210	112
									7.46191	125	208	134
									7.49492	106	164	143
									7.52794	136	195	121
									7.56096	132	152	123
									7.59398	132	152	123
									7.62699	100	166	123
									7.66001	135	149	140
									7.69303	123	147	110
									7.72605	117	138	125
									7.75906	117	138	125
									7.79208	103	126	99
									7.8251	147	139	130
									7.85812	156	127	77
									7.89113	115	126	100
									7.92415	115	126	100
									7.95717	149	108	86
									7.99018	150	111	90
									8.0232	105	87	88
									8.05622	96	77	72
									8.08924	102	76	67
									8.12225	117	79	67
									8.15527	88	64	83
									8.18829	89	70	69
									8.22131	106	62	62
									8.25432	93	63	63
									8.28734	104	57	63
									8.32036	75	57	54
									8.35337	90	52	43
									8.38639	92	44	53
									8.41941	42	44	53
									8.45243	73	31	43
									8.48544	63	42	37
									8.51846	68	39	34
									8.55148	56	33	35
									8.5845	59	28	35
									8.61751	68	21	19
									8.65053	56	31	32
									8.68355	63	22	23
									8.71656	63	22	23
									8.74958	32	28	32
									8.7826	64	16	23
									8.81562	37	27	24
									8.84863	32	26	28
									8.88165	54	21	17
									8.91467	59	26	13
									8.94769	58	19	19
									8.9807	33	18	22
									9.01372	41	11	15
									9.04674	32	13	19
									9.07975	57	16	11
									9.11277	37	16	17
									9.14579	39	18	17
									9.17881	41	14	13
									9.21182	25	17	15
									9.24484	31	7	19
									9.27786	15	9	16
									9.31088	24	16	13
									9.34389	33	12	15
									9.37691	16	10	11
									9.40993	27	8	7
									9.44295	26	11	13
									9.47596	26	11	13
									9.50898	24	8	10
									9.542	26	18	9
									9.57501	19	11	9
									9.60803	35	13	10
									9.64105	35	13	10
									9.67407	19	10	8
									9.70708	24	10	12
									9.7401	27	10	6
									9.77312	23	18	3
									9.80614	23	18	3
									9.83915	15	9	4
									9.87217	17	15	6
									9.90519	45	18	1
									9.9382	24	13	4
									9.97122	12	21	3
									10.0042	15	16	10
									10.0373	26	16	13
									10.0703	30	11	9
									10.1033	13	14	5
									10.1363	23	16	5
									10.1693	28	14	6
									10.2023	22	17	4
									10.2354	8	16	10
									10.2684	23	14	16
									10.3014	33	11	8
									10.3344	24	17	5
									10.3674	27	11	11
									10.4004	36	12	15
									10.4335	36	12	15
									10.4665	36	16	11
									10.4995	17	14	5
									10.5325	18	7	6
									10.5655	31	12	9
									10.5986	31	12	9
									10.6316	27	18	14
									10.6646	31	13	10
									10.6976	28	13	4
									10.7306	16	18	15
									10.7636	39	11	14
									10.7967	30	11	6
									10.8297	23	14	18
									10.8627	33	7	6
									10.8957	21	14	5
									10.9287	31	10	16
									10.9617	32	10	10
									10.9948	25	12	10
									11.0278	16	15	12
									11.0608	36	20	9
									11.0938	32	11	6
									11.1268	39	10	5
									11.1598	37	18	5
									11.1929	37	18	5
									11.2259	21	10	8
									11.2589	30	15	15
									11.2919	40	13	13
									11.3249	30	13	12
									11.3579	30	13	12
									11.391	22	11	10
									11.424	23	5	12
									11.457	39	13	6
									11.49	28	15	8
									11.523	28	15	8
									11.5561	23	15	9
									11.5891	43	23	7
									11.6221	16	11	11
									11.6551	33	7	16
									11.6881	33	7	16
									11.7211	17	16	10
									11.7542	32	12	5
									11.7872	37	16	15
									11.8202	29	16	8
									11.8532	53	14	24
									11.8862	30	11	10
									11.9192	45	12	10
									11.9523	28	15	9
									11.9853	34	10	12
									12.0183	50	16	12
									12.0513	33	15	10
									12.0843	65	17	23
									12.1173	36	14	10
									12.1504	26	17	14
									12.1834	23	17	20
									12.2164	54	13	9
									12.2494	46	14	10
									12.2824	34	15	20
									12.3154	34	15	20
									12.3485	32	20	18
									12.3815	23	21	11
									12.4145	34	11	18
									12.4475	45	10	18
									12.4805	32	11	22
									12.5136	48	10	27
									12.5466	41	11	14
									12.5796	42	10	13
									12.6126	44	13	16
									12.6456	26	11	32
									12.6786	26	14	15
									12.7117	56	14	11
									12.7447	44	15	17
									12.7777	49	19	22
									12.8107	24	12	16
									12.8437	29	12	19

## Sheet: Fig. 2f
		Control	SR-717	nCSP	nCISP	CISP	CIP
		52.7	73.2	50	38	30.1	28.8
		54.9	65.4	53.6	41.5	45.2	20.2
		58	63.3	58.3	42.9	42.4	23.5

## Sheet: Fig. 2g
		Control	nCSP	nCISP	CISP
		108.008	91.5863	63.4731	46.6863
		110.24	69.8468	61.0981	46.9299
		98.9749	73.0742	62.5799	60.1238
		82.7768	99.1373	50.0558	51.1519

## Sheet: Fig. 3b
			DiD				QFN717				nCSP				nCISP				CISP
		6 h	0.159	0.149	0.212		1.846	2.101	2.143		1.411	2.66	1.146		2.175	1.772	1.57		4.064	3.342	3.654
		12 h	0.169	0.212	0.298		2.058	2.938	2.005		1.412	1.613	2.639		2.133	1.793	2.631		3.321	4.329	4.934
		24 h	0.116	0.191	0.244		1.761	2.355	2.217		1.252	2.436	1.411		2.048	1.804	2.641		3.162	4.329	4.17

## Sheet: Fig. 3d
			nCSP	CSP	CISP (20 mM)	CISP (30 mM)
			2.401	2.039	4.025	2.24
			1.301	3.295	3.754	2.368
			2.337	3.071	3.938	3.076
			1.916	2.533	4.024	2.928
			2.626	2.524	3.942	1.981

## Sheet: Fig. 3e
					SR-717						nCSP						CSP						nCISP						CISP
			4 h	15.6186	15.1939	15.7413	36.2583			113.991	94.1294	72.0033	69.125			76.1838	169.068	174.896	119.981			70.2457	142.947	87.5771	68.6443			347.071	253.932	394.89	246.466
			8 h	1.01117	1.69226	6.13938	4.48607			7.88885	5.50471	13.3296	13.0443			29.0958	17.3949	42.7025	6.80116			15.5812	19.6261	20.9042	21.8521			87.4269	98.762	62.1481	98.2612
			24 h	2.54963	1.11	0.175168	0.573139			3.48713	5.06299	0.789485	4.26919			0.963096	2.63778	7.51225	6.5614			1.55872	2.79483	5.60786	4.07901			6.821	4.70775	8.06086	10.9717

[truncated: 130 more sheets: Fig. 3f, Fig. 4b, Fig. 4c, Fig. 4g, Fig. 4i, Fig. 4k, Fig. 4m, Fig. 4o, Fig.5b, Fig. 5c-d, Fig. 5d, Fig. 5f, Fig. 5h, Fig. 6b, Fig. 6c, Fig. 6d, Fig. 6e, Fig. 6f, Fig. 6g, Fig. 6h …]
